# Supplementary material for: In Situ Microparticles Loaded with S-Nitrosoglutathione Protect from Stroke
Source: PLoS One. 2015 Dec 8;10(12):e0144659. doi: 10.1371/journal.pone.0144659 (PMC4672927; doi:10.1371/journal.pone.0144659)
Supplement: S1 Archive — Coronal slices were stained using TTC. (ZIP) [file pone.0144659.s001.zip]

Archive with 8 entries (8 files):
- G0401_GSNO_R117bis.jpg
- G0401_GSNO_R120bis.jpg
- G0401-2_GSNO_R11bis.jpg
- G0401-2_GSNO_R43bis.jpg
- G0401-2_GSNO_R50bis.jpg
- G0401_GSNO_R101bis.jpg
- G0401_GSNO_R111bis.jpg
- G0401_GSNO_R114bis.jpg
