# Supplementary material for: In Situ Microparticles Loaded with S-Nitrosoglutathione Protect from Stroke
Source: PLoS One. 2015 Dec 8;10(12):e0144659. doi: 10.1371/journal.pone.0144659 (PMC4672927; doi:10.1371/journal.pone.0144659)
Supplement: S2 Archive — Coronal slices were stained using TTC. (ZIP) [file pone.0144659.s002.zip]

Archive with 9 entries (9 files):
- G0401_GSNO_R107bis.jpg
- G0401_GSNO_R113bis.jpg
- G0401-2_GSNO_R2bis.jpg
- G0401-2_GSNO_R5bis.jpg
- G0401-2_GSNO_R38bis.jpg
- G0401-2_GSNO_R42bis.jpg
- G0401-2_GSNO_R46bis.jpg
- Parent_et_al_PLoS-One_manuscript rev2_track changes.docx
- Parent_et_al_PLoS-One_manuscript rev2.docx
