# Supplementary material for: In Situ Microparticles Loaded with S-Nitrosoglutathione Protect from Stroke
Source: PLoS One. 2015 Dec 8;10(12):e0144659. doi: 10.1371/journal.pone.0144659 (PMC4672927; doi:10.1371/journal.pone.0144659)
Supplement: S3 Archive — Coronal slices were stained using TTC. (ZIP) [file pone.0144659.s003.zip]

Archive with 8 entries (8 files):
- G0401-2_GSNO_R4bis.jpg
- G0401-2_GSNO_R8_bis.jpg
- G0401-2_GSNO_R9bis.jpg
- G0401-2_GSNO_R24bis.jpg
- G0401-2_GSNO_R31bis.jpg
- G0401-2_GSNO_R33bis.jpg
- G0401-2_GSNO_R40bis.jpg
- G0401-2_GSNO_R47bis.jpg
