# Supplementary material for: In Situ Microparticles Loaded with S-Nitrosoglutathione Protect from Stroke
Source: PLoS One. 2015 Dec 8;10(12):e0144659. doi: 10.1371/journal.pone.0144659 (PMC4672927; doi:10.1371/journal.pone.0144659)
Supplement: S4 Archive — Coronal slices were stained using TTC. (ZIP) [file pone.0144659.s004.zip]

Archive with 6 entries (6 files):
- G0401-2_GSNO_R3bis.jpg
- G0401-2_GSNO_R10bis.jpg
- G0401-2_GSNO_R15bis.jpg
- G0401-2_GSNO_R32bis.jpg
- G0401-2_GSNO_R36bis.jpg
- G0401-2_GSNO_R39bis.jpg
