# Supplementary material for: In Situ Microparticles Loaded with S-Nitrosoglutathione Protect from Stroke
Source: PLoS One. 2015 Dec 8;10(12):e0144659. doi: 10.1371/journal.pone.0144659 (PMC4672927; doi:10.1371/journal.pone.0144659)
Supplement: S1 Table — (XLSX) [file pone.0144659.s005.xlsx]

## Sheet: Feuil1
rat	Treatment Code	Treatment	Symptom severity	Weight	Infarct size (mm3)	Edema volume (mm3)	Infarct volume (% HS)	Neurological Score 24h	Neurological Score 48h	GSNO dose (mg/kg)
3	B	Microparticles GSNO 30	B	391	50	36	2	30	25	33.1
10	B	Microparticles GSNO 30	B	377	67	31	5	45	15	31.4
15	B	Microparticles GSNO 30	B	379	8	6	0	10	15	30.7
32	B	Microparticles GSNO 30	C	374	49	0	7	10	25	31.1
36	B	Microparticles GSNO 30	B	394	9	12	1	15	0	31
39	B	Microparticles GSNO 30	B	384	43	10	4	35	15	30.8
4	C	Implant GSNO 30	B	400	7	0	1	10	25	30.3
8	C	Implant GSNO 30	B	387	72	39	4	45	25	33.3
9	C	Implant GSNO 30	C	378	502	150	47	100	85	28.9
24	C	Implant GSNO 30	B	378	160	19	19	65	60	29.3
31	C	Implant GSNO 30	C	374	111	36	9	25	20	29.8
33	C	Implant GSNO 30	D	390	39	65	6	85	65	28.6
40	C	Implant GSNO 30	B	378	0	18	0	45	25	29.6
47	C	Implant GSNO 30	B	371	43	34	1	25	20	31
2	D	Unloaded GSNO 7.5 mg/kg	C	406	115	24	12	35	15	7.5
5	D	Unloaded GSNO 7.5 mg/kg	B	386	83	30	7	65	50	7.5
12	D	Unloaded GSNO 7.5 mg/kg	B	383	NA	NA	NA	20	30	7.4
38	D	Unloaded GSNO 7.5 mg/kg	B	378	233	107	17	60	60	7.6
42	D	Unloaded GSNO 7.5 mg/kg	D	388	504	179	43	85	70	7.4
46	D	Unloaded GSNO 7.5 mg/kg	C	370	616	179	55	100	160	7.4
107	D	Unloaded GSNO 7.5 mg/kg	B	382	532	191.34	43	75	100	7.5
113	D	Unloaded GSNO 7.5 mg/kg	B	367	370	171.664	25	65	70	7.5
11	A	Empty Microparticles	C	376	579	230	47	105	80
43	A	Empty Microparticles	B	375	72	25	6	35	30
50	A	Empty Microparticles	B	378	38	0	5	90	90
101	A	Empty Microparticles	C	398	442	158.224	34	85	80
111	A	Empty Microparticles	C	380	371	164.07	26	65	85
114	A	Empty Microparticles	B	365	38	20.2	2	30	50
117	A	Empty Microparticles	D	368	124	88.46	4	45	65
120	A	Empty Microparticles	B	353	0	38.126	0	45	20
